# Supplementary material for: Discrimination Between Commercial Tomato Juices from Non-Concentrate and Concentrate Based on Their Volatile Profiles
Source: Foods. 2025 Aug 27;14(17):2993. doi: 10.3390/foods14172993 (PMC12428253; doi:10.3390/foods14172993)
Supplement: Supplementary file 1 [file foods-14-02993-s001.zip › Table S1_final.xlsx]

## Sheet: Sheet1
Table S1. The tomato juice used in this study obtained from a Japanese supermarket
Sample No.	Origin of sample*	Product name	salt addition	Company	Obtained year
JNFC_1	NFC	Kagome tomato juice premium 2021	No	Kagome Co., Ltd., Tochigi, Japan	2021
JNFC_2	NFC	Tomato juice squeezed from domestic seasonal tomatoes	No	Nippon Del Monte Co., Gunma, Japan	2021
JNFC_3	NFC	Shinsyu Azumino Tomato juice	No	Gold Pak Co., Ltd., Nagano, Japan	2021
JNFC_4	NFC	Gold Pak Hokkkaido Tomato 100%	No	Gold Pak Co., Ltd., Nagano, Japan	2021
JNFC_5	NFC	Domestic organic tomato juice squeezed from the fruits picked in season	No	Hikari Foods Co., Ltd., Tokushima, Japan	2021
JNFC_6	NFC	Shinshu Marugoto Tomato Juice	No	Nagano Kono Co., Ltd., Nagano, Japan	2021
JNFC_7	NFC	Hokkaido regular tomato juice	No	Ryokuken Tokyo Co. Ltd., Tokyo, Japan	2021
JNFC_8	NFC	Omoiro tomato juice	No	Lycoper Co. Ltd., Yamanashi, Japan	2021
JNFC_9	NFC	Delicious tomatoes made in Shinshu	No	Nagano Tomato Co., Ltd., Nagano, Japan	2021
JNFC_10	NFC	Junzousen pure tomato juice	No	Marukai Corporation, Osaka, Japan	2021
JNFC_11	NFC	Tomato juice Minamino-Kaori	No	Ikeichisaikaen Co., Ltd., Kochi, Japan	2021
JNFC_12	NFC	Kanjuku tomato juice	No	Kitano Hotaru., Hokkaido, Japan	2021
JNFC_13	NFC	Domestic organic tomato juice	No	Hikari Foods Co., Ltd., Tokushima, Japan	2021
FC_1	FC	Tomato juice	No	Kagome Co. Tochigi, Japan	2021
FC_2	FC	Tomato juice 2021	No	Nippon Del Monte Co., Gunma, Japan	2021
FC_3	FC	Tomato juice	Yes	Gold Pak Co., Ltd., Nagano, Japan	2021
FC_4	FC	Tomato juice from concentrate	No	Nagano Kono Co., Ltd., Nagano, Japan	2021
FC_5	FC	Tomato juice from concentrate	Yes	Kirin Holdings Co., Ltd.,	2021
FC_6	FC	Juku Tomato juice	No	Ito en, Ltd.	2021
FC_7	FC	Ripe tomato juice rich in lycopene	No	Kagome Co. Tochigi, Japan	2021
FC_8	FC	Organic tomato juice	No	AEON Co., Ltd., Chiba, Japan	2021
FC_9	FC	100% tomato juice from concentrate (imported)	No	Seijo Ishii Co., Ltd., Tokyo, Japan	2021
FC_10	FC	100% tomato juice from concentrate from Fukushima	No	Kagome Co., Ltd., Tochigi, Japan	2021
