# Supplementary material for: Discrimination Between Commercial Tomato Juices from Non-Concentrate and Concentrate Based on Their Volatile Profiles
Source: Foods. 2025 Aug 27;14(17):2993. doi: 10.3390/foods14172993 (PMC12428253; doi:10.3390/foods14172993)
Supplement: Supplementary file 1 [file foods-14-02993-s001.zip › Table S2_final.xlsx]

## Sheet: Sheet1
Table S2. Relative Peak Intensities of each VOC to Internal Standard (1-ethyl cyclohexanol; m/z 99). QuantMS (m/z) value for each compound was used for quantification. The values indicate means of analysis in triplicate.
					Sample No.
PeakNo.	RT(min)	RI	QuantMS (m/z)	Compound Name	JNFC_1	JNFC_2	JNFC_3	JNFC_4	JNFC_5	JNFC_6	JNFC_7	JNFC_8	JNFC_9	JNFC_10	JNFC_11	JNFC_12	JNFC_13	FC_1	FC_2	FC_3	FC_4	FC_5	FC_6	FC_7	FC_8	FC_9	FC_10
1	1.081	714.681	42	acetaldehyde	0.0168328	0.0291621	0.0197131	0.0612211	0.0260755	0.0298214	0.0433774	0.00631765	0.0220791	0.0262516	0.0359829	0.0231998	0.0207633	0.0324193	0.0471887	0.0415085	0.0925565	0.0429385	0.0640806	0.0596071	0.0587255	0.0176639	0.0207229
2	1.21633	752.17	62	dimethyl sulfide	14.2403	13.6771	11.6535	6.42431	5.40153	11.9265	6.67037	9.8132	11.3512	4.30158	11.0171	3.77283	13.3218	18.4345	15.7662	9.73726	15.448	15.3693	24.0486	20.8517	13.6483	19.9896	9.00575
3	1.4085	802.639	68	furan	0.0820307	0.117375	0.049864	0.178667	0.161647	0.0756684	0.455892	0.155387	0.0516927	0.117213	0.239825	0.125419	0.0806796	0.14915	0.179427	0.193137	0.340213	0.23959	0.257395	0.179469	0.197876	0.137472	0.108675
4	1.51417	816.937	43	acetone	3.63722	5.15975	2.34294	5.93436	6.23075	2.2019	5.00992	1.39563	3.47144	3.17749	4.83204	3.51763	3.30978	3.38664	3.02088	4.52246	1.99456	3.17679	3.95221	3.599	2.74787	2.83345	4.82155
5	1.9065	870.027	82	3-methylfuran	0.443912	0.518008	0.351888	0.475257	0.582094	0.599465	0.454736	0.280103	0.324236	0.105545	0.977475	0.822818	0.430754	0.381554	0.215185	0.248356	0.339171	0.282659	0.316802	0.276577	0.198334	0.433035	0.619453
6	2.07433	892.738	43	ethyl acetate	4.88643	3.91238	0.953905	13.5651	2.43528	5.82885	0.37169	0.241311	6.61229	0.518286	1.10579	1.38266	1.5129	7.90625	0.296726	0.245114	0.221207	0.255054	0.269249	0.24872	0.224692	0.358658	1.30667
7	2.1475	901.218	82	2-metnylfuran	2.62622	1.74397	2.39421	1.32427	3.42559	1.7272	0.375614	0.647547	1.27124	0.174224	6.88854	3.54947	1.73589	0.826902	0.324687	0.248169	0.183602	0.210585	0.441628	0.396083	0.159323	0.8072	1.82807
8	2.34767	913.721	57	2-methylbutanal	0.268905	0.325052	0.362313	0.265007	0.60294	0.270203	1.12957	0.446733	0.186842	0.250285	1.57926	0.658564	0.21034	0.897932	1.65145	0.850992	2.808	1.09191	1.34446	1.61212	1.25115	0.704505	0.383763
9	2.40183	917.104	41	3-methylbutanal	0.294303	0.392039	0.025094	0.367217	0.507468	0.381175	0.96222	0.147972	0.2333	0.376685	1.14234	0.0295453	0.155662	0.7929	1.66499	0.975912	2.8479	1.04297	1.67911	1.78911	1.41182	0.547223	0.472404
10	2.77267	940.267	45	ethanol	1.28117	1.52219	0.585091	5.32413	1.68003	5.68327	0.30363	1.34977	3.07387	0.806112	3.77078	0.731177	1.39451	0.957099	0.106118	0.110862	0.131692	0.142613	0.057229	0.107906	0.119233	0.157422	0.401957
11	2.954	951.593	81	2-ethylfuran	0.410574	0.726367	0.343336	1.14973	2.35564	1.13984	1.02997	0.20955	0.232266	0.558792	0.674407	1.70626	0.476118	0.260756	0.0691588	0.16796	0.373356	0.147996	0.192139	0.196127	0.0687985	0.301271	0.488305
12	3.3925	978.982	44	pentanal	0.154539	0.606281	0.0588486	0.728112	0.344358	0.479218	0.112141	1.56868	0.0498414	1.32927	0.627211	0.0639767	0.0682057	0.107124	0.851293	0.107487	0.100018	0.0981917	0.483818	0.449884	0.112103	0.943572	0.219564
13	4.59133	1035.66	45	2-butanol	0.530825	0.411235	0.444187	0.273181	0.150518	0.385572	0.0671084	0.0185273	0.258943	0.175184	0.0227454	0.112541	0.49834	0.158442	0.0199167	0.0161113	0.0178495	0.0145487	0.0155397	0.018556	0.018221	0.0182147	0.265787
14	4.65367	1038.24	91	toluene	0.531701	0.439295	0.616414	0.404713	0.45802	0.485086	0.432108	0.468914	0.44691	0.209971	2.11171	0.765964	0.542147	0.450786	0.557167	0.426283	0.360192	0.390694	0.663311	0.502716	0.459243	0.490801	0.42502
15	4.94867	1050.44	71	2-methyl-3-buten-2-ol	0.176574	0.21968	0.140933	0.293859	0.263343	0.155466	0.119697	0.0268985	0.16078	0.0709624	0.205995	0.19374	0.176627	0.126872	0.0412976	0.0467731	0.0453596	0.0576578	0.0636223	0.0630549	0.0287086	0.0483563	0.203089
16	5.065	1055.25	57	ethyl 2-methylbutyrate	0.486575	0.0136444	0.0094113	0.0143005	0.0131137	0.0157836	0.0124524	0.0139802	0.0106631	0.0128914	0.0181468	0.0114158	0.0100978	0.0142903	0.0149767	0.00877367	0.0111525	0.0106775	0.0123471	0.972675	0.0104974	0.01493	0.0125726
17	5.4575	1071.48	45	dimethyl disulfide	0.210587	0.0607724	0.146804	0.0549469	0.0293397	0.0671531	0.065842	0.0432051	0.155115	0.0230326	0.0981422	0.0232985	0.03106	0.0547798	0.0967773	0.0724833	0.0740689	0.04959	0.11274	0.10516	0.0480416	0.0677778	0.0523595
18	5.77417	1084.58	56	hexanal	15.308	8.84216	2.07251	6.62846	4.27254	9.75449	1.23703	0.370487	2.04765	1.51711	1.18113	17.7943	3.20876	2.51211	0.599531	0.800631	0.348942	0.343851	0.894199	0.588915	0.538763	0.363836	14.6738
19	6.01233	1094.43	84	2-methyl-2-butenal	0.737117	0.46181	0.793933	0.366106	0.702446	0.434802	0.302773	0.0576624	0.208299	0.55083	1.80175	1.03769	0.373749	0.148577	0.0562575	0.0682218	0.0509	0.0500334	0.074059	0.0656511	0.0458134	0.0481725	0.25788
20	6.5185	1113.48	43	2-methyl-1-propanol	0.0856176	0.0900563	0.0245779	0.0746847	0.0777569	0.190536	0.0285895	0.0264557	0.0270259	0.188381	0.044484	0.0801469	0.0880951	0.0275666	0.0291773	0.02269	0.0233049	0.022726	0.024947	0.0265468	0.0275369	0.0246731	0.0366901
21	6.873	1126.35	43	isovaleronitrile	0.834092	0.510997	0.909593	0.319684	1.06004	0.708236	0.311167	0.0647238	0.769625	0.237319	2.39479	0.756395	0.442281	0.792378	0.965796	0.230872	0.748856	0.311388	0.334539	0.737481	1.44911	0.174619	0.725766
22	6.99483	1130.77	91	p-xylene	0.24669	0.268728	0.255722	0.361375	0.326952	0.372744	0.339271	0.27217	0.180512	0.0996098	0.937895	0.579727	0.278621	0.356195	0.413202	0.30937	0.313041	0.264752	0.600882	0.454662	0.310678	0.301856	0.328516
23	8.26683	1176.94	57	1-penten-3-ol	1.97805	2.22173	1.08601	2.78497	3.22368	1.35817	1.21467	0.00993945	1.50989	1.69909	0.839095	1.82162	1.10569	0.548289	0.0112863	0.0426772	0.00935112	0.0397608	0.0451384	0.0342332	0.00953144	0.020553	1.54112
24	8.48067	1184.71	68	limonene	0.194495	0.412512	0.346861	0.448028	0.299576	0.264331	1.3645	0.00289605	0.125407	0.111317	0.533266	0.133647	0.236285	0.348253	0.200483	0.934889	0.0733513	0.0742817	0.128817	0.406677	0.0990723	0.133531	0.385279
25	8.94883	1201.68	84	3-methyl-2-butenal*	0.0348263	0.0823245	0.0257799	0.137595	0.118542	0.0426835	0.058842	0.0204118	0.0185556	0.0404101	0.127258	0.0893709	0.0343444	0.0372329	0.0425359	0.0376483	0.0220757	0.023849	0.0459965	0.0417315	0.026086	0.0273013	0.0557153
26	9.409	1218.23	55	(E)-2-hexenal	0.479682	0.895964	0.00998024	1.17128	1.22051	0.335055	0.208501	0.00916879	0.0374053	0.335532	0.125704	0.957202	0.0679775	0.00954899	0.00917754	0.00958764	0.00885331	0.0158623	0.0282088	0.0115445	0.0104354	0.0112322	0.962435
27	9.50917	1221.83	56	2-methylbutanol	1.4164	1.79463	2.02729	1.01578	1.83445	1.38405	0.931197	0.273469	0.60739	3.0266	2.922	1.7946	1.00964	0.509978	0.0134661	0.0233525	0.0079596	0.0246275	0.0254319	0.0391418	0.0144062	0.0235124	0.737858
28	9.5525	1223.39	55	3-methylbutanol	1.48452	2.23542	1.88923	2.91274	2.77298	3.02009	0.37614	0.426587	2.33236	2.65796	11.3217	1.0594	1.32473	1.82564	0.00917754	0.00958764	0.00885331	0.0206376	0.0198793	0.119546	0.0162634	0.0294884	0.991987
29	9.66333	1227.38	81	2-pentylfuran	1.22363	2.98429	0.924981	4.32444	3.17606	4.52988	1.02862	0.88799	0.836452	0.483834	2.07673	3.55999	1.40956	1.34713	0.955397	1.37815	0.735285	1.11632	1.46406	1.44852	0.30625	0.750237	2.36164
30	9.731	1229.81	93	(E)-β -ocimene	0.0706483	0.0878212	0.0913596	0.111245	0.0962912	0.11434	0.0231561	0.04469	0.0595474	0.0155346	0.273703	0.0707281	0.0877648	0.0460481	0.026112	0.0379447	0.0154139	0.021322	0.0407334	0.0441055	0.0226122	0.033109	0.0713014
31	10.1965	1246.55	122	2,4-dimethylphenol	0.467946	0.495922	0.45092	0.399826	0.51074	0.72673	0.0734905	0.112154	0.264675	0.042783	0.582445	0.679607	0.440165	0.130794	0.118051	0.0829926	0.0423873	0.0543559	0.100307	0.101313	0.0307185	0.155488	1.02631
32	10.4808	1256.77	71	2-methyl-1-penten-3-ol	0.0450044	0.0654974	0.0425415	0.0890646	0.0803237	0.04828	0.0373758	0.00579614	0.0336738	0.00926538	0.0588157	0.0940187	0.043773	0.0278075	0.0239407	0.0265215	0.0209881	0.0226816	0.0273474	0.0269077	0.0129825	0.0230703	0.0641875
33	10.589	1260.66	61	methyl propyl sulfide	0.0113328	0.0416001	0.0121055	0.0364703	0.0766504	0.0366041	0.0482184	0.0100946	0.0221025	0.0196326	0.0366397	0.0249803	0.0157809	0.0203198	0.0456231	0.0320367	0.0815409	0.0352514	0.0470479	0.0629893	0.0381076	0.0243102	0.0558402
34	10.7082	1264.95	55	pentanol	0.903477	2.36443	0.528605	3.95743	1.92297	1.91681	0.382905	0.133832	0.576057	0.921221	0.966114	1.20472	0.942508	0.446231	0.0613309	0.0542842	0.00887377	0.0520936	0.060544	0.0540523	0.0355357	0.0758383	0.735341
35	10.9733	1274.48	43	hexyl acetate	0.0198875	0.0204018	0.0124925	0.0826717	0.0188726	0.0201029	0.0178444	0.0135844	0.0127734	0.504446	0.0196599	0.018494	0.0133962	0.0129806	0.0175911	0.014859	0.0217917	0.0145229	0.0157255	0.0568206	0.0149954	0.0151799	0.0178227
36	10.9788	1274.68	105	4-ethyltoluene*	0.0764946	0.0442049	0.0238867	0.0270105	0.0261754	0.0480971	0.033118	0.0372577	0.0269614	0.0294856	0.0613232	0.100268	0.0324046	0.0288278	0.0358539	0.0236183	0.0262638	0.0250198	0.032661	0.0348584	0.0299882	0.0392068	0.0380424
37	11.474	1292.48	45	acetoin	0.478789	0.908944	0.282375	1.07906	0.234294	1.41157	0.128533	0.173464	1.41859	0.142781	0.26558	0.241304	0.613244	0.220323	0.0249747	0.052362	0.0365723	0.0588592	0.110939	0.0957757	0.0430488	0.120249	0.323804
38	11.715	1301.19	107	(E)-2-(2-pentenyl)furan*	0.0179468	0.0335585	0.0162967	0.0432196	0.0714799	0.0528834	0.0364386	0.0164747	0.0119081	0.015106	0.0378255	0.0301829	0.0163496	0.0211992	0.0111882	0.0381788	0.00919695	0.0204253	0.0268849	0.0217094	0.00966	0.0122695	0.0270788
39	12.037	1313.18	82	2,2,6-trimethylcyclohexanone	0.32169	0.247359	0.129734	0.276466	0.336565	0.330973	0.164349	0.0763061	0.113275	0.110616	0.392197	0.29093	0.138055	0.221902	0.114446	0.140367	0.101007	0.124889	0.223886	0.185468	0.142847	0.148114	0.280123
40	12.1208	1316.3	71	3,4-dimethylcyclohexanol *	0.0613169	0.0910181	0.0543544	0.128397	0.118144	0.076583	0.0846646	0.00793532	0.0306064	0.00817873	0.188447	0.197886	0.0513391	0.0427594	0.0614708	0.0396466	0.0398117	0.0315393	0.0644313	0.0550407	0.0264399	0.0389214	0.0951927
41	12.221	1320.03	43	2-methyl-6-hepten-6-one*	0.144742	0.210681	0.0878677	0.194282	0.110535	0.123094	0.0237779	0.0195771	0.0412497	0.0217644	0.0890409	0.198211	0.105474	0.0779209	0.0390388	0.0477919	0.0172309	0.0178283	0.0729602	0.0646997	0.0191965	0.0334365	0.19392
42	12.8327	1342.8	43	6-methyl-5-hepten-2-one	22.7886	30.0272	13.639	27.4896	21.0334	23.7407	5.04249	3.24213	11.6413	4.49924	21.0928	26.0498	14.9732	14.3694	10.3639	9.55589	5.18339	6.29844	14.3003	11.968	7.14469	9.29062	27.9209
43	13.4768	1366.78	56	hexanol	8.338	5.02816	4.10069	4.68207	1.50383	15.2753	2.84511	0.0696663	9.56593	4.21451	14.1194	33.7142	6.64678	2.70229	0.0559608	0.0648064	0.086361	0.0612803	0.0708095	0.167053	0.0972239	0.0596588	8.26108
44	13.7205	1375.86	67	(E)-3-hexen-1-ol	0.552229	0.573942	0.368102	0.519168	0.264586	0.495873	0.481369	0.0337572	0.474572	0.589066	0.445371	1.69616	0.510702	0.140304	0.0279697	0.0399212	0.0280767	0.0302405	0.0595799	0.0555936	0.0519948	0.0415813	0.458424
45	14.278	1396.61	67	(Z)-3-hexen-1-ol	16.9898	8.88873	13.1051	6.78234	5.46857	17.97	8.63368	0.0956895	18.7708	12.5461	4.65539	31.3954	13.192	2.74423	0.164482	0.168461	0.14361	0.143216	0.142482	0.161192	0.152249	0.138261	12.3653
46	14.6245	1409.93	99	2-isobutylthiazole	2.62705	2.7198	1.36182	1.01473	1.8628	4.78484	0.251464	0.0965138	3.49647	0.317376	3.2776	3.46818	1.12852	1.7379	0.132326	0.110648	0.196779	0.187282	0.210999	0.300998	0.325906	0.0892097	5.04819
47	14.776	1415.81	67	1-(1-methylethyl)-cyclopentene*	0.0772562	0.938709	0.0436059	1.32083	0.522284	0.39002	0.0643777	0.0343812	0.0147648	0.125614	0.054267	0.191949	0.103568	0.189668	0.0294231	0.0484401	0.0127129	0.0155281	0.0659257	0.0554499	0.0164566	0.021426	0.171963
48	14.9113	1421.07	81	perillene*	0.158919	0.240846	0.0903151	0.123282	0.097637	0.150726	0.00716871	0.0227441	0.0697393	0.010704	0.259957	0.163258	0.0638215	0.115458	0.0830414	0.0564452	0.0276936	0.0329286	0.105046	0.100319	0.0517089	0.0517615	0.3391
49	15.0602	1426.85	57	1,3-di-tert-butylbenzene	0.0321484	0.202913	0.0156516	0.0977597	0.0919607	0.039879	0.0178766	0.121109	0.0380491	0.100797	0.069073	0.0190657	0.0678268	0.131444	0.249529	0.0938129	0.125128	0.168773	0.196041	0.214021	0.0491721	0.162154	0.0598765
50	15.6745	1450.72	59	linalool oxide	0.197472	0.214801	0.144491	0.322026	0.235451	0.290307	0.304031	0.159624	0.15001	0.186197	0.516819	0.202328	0.206307	0.233831	0.161193	0.200264	0.215771	0.228759	0.203917	0.231842	0.283764	0.19274	0.174559
51	15.8397	1457.14	43	acetic acid	3.80374	3.98278	2.88381	6.73901	4.02286	7.18837	4.85021	4.7173	3.92246	4.18547	5.75931	3.75014	3.27412	5.30866	4.05694	4.67233	5.41548	5.32177	5.25228	4.55678	6.18464	4.59585	2.58201
52	15.8262	1456.61	48	methional	0.0396068	0.0583996	0.042019	0.0676922	0.0585819	0.0395952	0.0555857	0.0494863	0.0277965	0.0642812	0.0476672	0.0417399	0.0426062	0.0610862	0.112318	0.11015	0.0903684	0.0703719	0.0904403	0.129764	0.0782631	0.0564034	0.0595515
53	15.9533	1461.55	57	1-octen-3-ol	0.495506	1.29195	0.465163	1.66766	1.30516	1.31314	0.147003	0.0632327	0.388992	0.259361	0.332143	0.61313	0.5716	0.275412	0.0849608	0.114567	0.0555627	0.07486	0.127709	0.0922608	0.0822606	0.0822941	0.587469
54	16.086	1466.71	96	furfural	1.18028	2.86739	0.974166	3.53298	3.79539	2.79415	18.4408	5.06433	0.598879	10.5269	5.23387	3.64031	1.38778	5.5143	5.91089	8.14405	10.3468	7.29069	8.52089	6.73943	9.43323	3.23164	2.21078
55	16.3133	1475.54	95	6-methyl-5-hepten-2-ol	2.73382	2.31562	1.60542	2.54092	0.813475	2.4073	0.442918	0.139898	1.13313	0.405787	1.32387	1.23589	1.60424	1.30295	0.0789416	0.113529	0.00614263	0.102553	0.204584	0.169078	0.00514201	0.101093	4.77845
56	17.4798	1522.21	77	benzaldehyde	1.10647	0.899716	0.943466	1.36116	1.10667	1.11389	1.04739	0.77291	0.89685	1.13431	1.35126	0.96816	0.961651	0.734012	1.1964	1.02512	0.817007	0.69661	1.2688	1.26013	0.901845	0.652222	0.962732
57	17.8533	1537.66	61	2-(methylthio)ethanol	0.112212	0.433966	0.115543	0.381415	0.54761	0.300604	0.215159	0.288494	0.228562	0.138288	0.891917	0.174263	0.139613	0.0825006	0.0725025	0.078928	0.0607312	0.0837562	0.0568017	0.0881212	0.068032	0.0680432	0.191368
58	18.3567	1558.49	71	linalool	3.13652	4.10383	3.46068	5.29249	4.26405	4.98099	0.704162	2.07558	3.16262	0.786972	10.2391	2.95418	3.43705	2.05547	1.04838	1.36698	0.6782	0.987777	1.90977	1.81323	0.874578	1.72405	3.15388
59	18.668	1571.37	67	(Z,Z)-2,4-hexadiene*	0.213049	0.21365	0.170247	0.508496	0.393827	0.286452	0.225817	0.0515586	0.116666	0.0400055	0.331213	0.503585	0.224678	0.207146	0.0820829	0.166443	0.12798	0.169199	0.136564	0.151627	0.106434	0.202912	0.231986
60	19.2797	1596.68	109	6-methyl-3,5-heptadien-2-one	1.08744	2.04206	1.08419	2.30702	2.16705	1.75319	1.15074	0.313029	0.592313	0.338499	2.27985	2.66904	1.1271	0.554298	0.259501	0.425556	0.250678	0.314275	0.456728	0.386081	0.237331	0.307442	2.12862
61	19.5855	1609.74	93	terpinen-4-ol	0.16977	0.0864293	0.0151567	0.0164413	0.00769136	1.74402	0.117119	0.00635768	0.146048	0.0114264	0.181515	0.00433019	0.238205	0.00632442	0.00269664	0.0023762	0.00269273	0.00384933	0.00257296	0.00713458	0.00288682	0.00378691	0.195656
62	19.7153	1615.35	94	1-p-menthen-9-al*	0.12908	0.165945	0.14364	0.236142	0.192935	0.222705	0.123035	0.14671	0.153545	0.0994529	0.340993	0.137443	0.168205	0.12589	0.0835467	0.110648	0.0769642	0.101035	0.103631	0.118007	0.113155	0.149127	0.141822
63	20.032	1629.03	42	γ-butyrolactone	0.199291	0.180816	0.111158	0.153605	0.164707	0.178526	0.144597	0.15463	0.12647	0.132558	0.172469	0.130725	0.131939	0.195532	0.113997	0.127133	0.139791	0.150705	0.128168	0.129638	0.125655	0.121041	0.105765
64	20.216	1636.98	60	butyric acid	0.274528	0.384688	0.106293	0.108318	0.0877128	2.71035	0.0748915	0.0685082	0.650587	0.741723	0.0945086	0.37993	0.250274	0.204971	0.0833752	0.0988736	0.0686812	0.0707258	0.692318	0.127776	0.272273	0.122353	0.126968
65	20.3378	1642.24	91	phenylacetaldehyde	0.185267	0.516867	0.387207	0.351155	0.0791981	0.360548	0.388393	0.27485	0.310622	0.306891	0.206516	0.131694	0.363576	0.310489	1.2002	0.604603	1.13658	0.452774	1.02718	1.28847	0.733739	0.294925	0.441441
66	20.5842	1652.88	105	acetophenone	0.151687	0.155916	0.124931	0.14527	0.133348	0.139871	0.129916	0.096954	0.122182	0.117961	0.142144	0.134948	0.144334	0.135022	0.126193	0.122093	0.120884	0.116647	0.126044	0.120315	0.125575	0.117592	0.131481
67	21.1823	1678.72	60	isovaleric acid	1.29729	3.38195	3.07242	2.56808	2.94355	4.58585	4.23918	5.04926	3.93288	4.13678	10.5624	1.68783	3.61083	8.06575	4.41918	4.5209	10.6797	6.43555	3.73479	7.14541	8.7876	2.79206	1.94651
68	21.3312	1685.15	69	neral	0.0882257	0.21174	0.0435331	0.0463822	0.0195528	0.0251475	0.0103613	0.027993	0.0694191	0.0351701	0.0575734	0.0581103	0.0608393	0.059751	0.105535	0.0440202	0.0272947	0.0347538	0.0861836	0.0773251	0.0491184	0.0590623	0.0766944
69	21.8183	1706.5	59	α-terpineol	0.922556	0.964648	0.83923	1.21875	1.01519	1.20416	0.852422	0.526753	0.670882	0.684949	2.19065	0.698569	0.950225	0.528699	0.26602	0.492043	0.300064	0.416665	0.459863	0.479819	0.367887	0.37052	0.68894
70	22.2865	1727.75	106	methionol	0.275309	0.110927	0.288001	0.0518607	0.0606689	0.138569	0.0463731	0.128828	0.106007	0.17223	0.111577	0.0898703	0.274851	0.0792835	0.0632081	0.0785527	0.0422872	0.0880351	0.0437526	0.0866963	0.0888865	0.0780147	0.0554523
71	22.4787	1736.46	69	geranial	0.732071	1.69036	0.416593	0.40708	0.199539	0.271076	0.0740293	0.211406	0.524152	0.291914	0.437276	0.519713	0.475114	0.463586	0.78429	0.39	0.194711	0.239257	0.700635	0.595092	0.395602	0.423932	0.62558
72	22.641	1743.83	157	1,2-dihydro-1,1,6-trimethylnaphthalene*	0.0910153	0.108797	0.0760793	0.0959445	0.0882984	0.0929342	0.268648	0.125884	0.0575263	0.143605	1.43876	0.0789593	0.0860377	0.0932687	0.0753042	0.0981828	0.102696	0.0781244	0.0797345	0.0968096	0.181165	0.0490642	0.0837158
73	23.3502	1776.01	120	methyl salicylate	0.153924	3.52629	0.737264	3.12038	1.16937	0.532626	0.895087	0.226416	0.426863	1.12277	0.118451	1.33242	0.814162	0.171293	0.165343	0.140586	0.20927	0.240939	0.233339	0.188985	0.1357	0.137503	0.239976
74	24.1135	1811.14	105	2,3-dimethylbenzaldehyde	2.38272	1.86933	0.400803	0.268005	0.609161	0.137727	0.102164	0.159094	1.57054	0.225855	0.165946	0.138421	0.112184	1.8051	1.94447	2.12047	0.110464	1.39386	0.151125	0.15223	0.408567	0.155185	3.51053
75	24.4165	1825.53	69	(E)-β-damascenone	0.793011	1.8099	0.410892	1.29825	1.032	0.982371	1.16288	0.506383	0.465438	0.480488	1.6942	1.16971	0.647264	0.835506	0.479217	0.67976	0.870683	0.489298	0.688159	0.645599	0.602182	0.459272	1.60538
76	25.039	1855.11	60	hexanoic acid	1.03079	1.74294	0.637978	1.85976	1.33244	2.48023	0.938395	0.682232	0.818678	1.13111	0.860803	4.50806	1.10784	0.664465	0.321965	0.361511	0.327796	0.381426	0.428462	0.410639	0.33694	0.281647	1.10299
77	25.1663	1861.16	43	(E)-geranylacetone	5.0467	8.75017	2.02221	7.62948	7.53126	5.75059	1.5753	0.323228	1.35256	1.10114	2.24132	6.5516	2.37448	1.96932	0.593491	0.735464	0.296283	0.53906	0.779709	0.668453	0.382023	0.446434	6.63481
78	25.2663	1865.91	109	2-methoxyphenol	0.0183995	0.482246	0.166225	0.486523	0.237318	0.096075	0.579193	1.36856	0.0933451	1.11404	0.18162	0.473354	0.152807	0.0419399	0.0242899	0.0257242	0.0332243	0.00227241	0.0370541	0.0649015	0.00814398	0.0505207	0.0297367
79	25.675	1885.32	79	benzyl alcohol	0.386802	0.348637	0.504876	0.274186	0.330202	0.493417	0.197666	0.906199	0.479022	0.697575	0.990958	0.245727	0.306886	0.157449	0.0543602	0.0582313	0.0401459	0.0524308	0.0523953	0.0599509	0.0738231	0.0647777	0.203843
80	26.395	1920.41	91	phenylethyl alcohol	3.80061	5.3937	8.10212	2.23951	2.40372	7.71328	1.44417	7.23807	5.30684	4.80071	11.7018	2.30487	6.87362	1.50936	0.443969	0.429401	0.404299	0.380999	0.435984	0.554638	0.716027	0.665932	2.23036
81	26.5602	1928.61	117	benzonitrile	0.286438	0.828218	0.527694	0.155709	0.0987954	0.812493	0.153135	0.210747	0.730508	0.156716	0.439444	0.201231	0.647281	0.428227	0.695011	0.194216	2.21778	0.213254	0.334265	0.502381	1.43665	0.182486	0.244856
82	26.8713	1944.06	177	β-ionone	0.597628	0.652118	0.271862	0.817488	0.990302	0.688998	0.286086	0.0797998	0.170457	0.376102	0.453391	0.421787	0.309836	0.205302	0.0692467	0.106885	0.0440369	0.0840137	0.102627	0.085255	0.0819503	0.0603622	0.484886
83	27.207	1960.72	73	2-ethylhexanoic acid	0.380941	0.422528	0.461444	0.481205	0.467871	0.413973	2.18091	0.38111	0.451005	0.465143	0.468437	0.417475	0.425569	0.428138	0.420424	0.444432	0.365826	0.395695	0.329291	0.337789	0.320583	0.355152	0.465818
84	27.9567	1997.95	55	2H-pyran-2,6(3H)-dione*	0.310578	0.452595	0.182989	0.257809	0.35869	0.29563	0.361921	0.436224	0.157424	0.459446	0.160628	0.276609	0.217016	0.284426	0.129585	0.329415	0.0617752	0.136064	0.177268	0.316692	0.173801	0.196984	0.29678
85	28.5845	2030.42	95	formylpyrrole	0.0055594	0.0136295	0.00673333	0.0237185	0.0276291	0.0162397	0.232394	0.0319351	0.007983	0.0482955	0.0302343	0.0209927	0.00576425	0.117689	0.11933	0.121984	0.216489	0.123173	0.112508	0.182271	0.184592	0.0434508	0.028598
86	29.35	2077.84	101	octanoic acid	0.193134	0.212123	0.177445	0.459012	0.232476	0.480311	0.136033	0.157185	0.159647	0.19388	0.188893	0.35703	0.118852	0.0873271	0.0563246	0.130217	0.067151	0.0934988	2.5761	0.0974809	0.105059	0.0672976	0.146384
87	29.8918	2098.23	69	ψ-ionone	0.138838	0.15012	0.119843	0.216475	0.171451	0.177136	0.121872	0.0387855	0.0568611	0.0196233	0.177258	0.245333	0.139116	0.128597	0.133295	0.178233	0.138927	0.145891	0.169297	0.144719	0.128078	0.0910403	0.147807
88	30.6983	2141.75	69	ψ-ionone isomer	0.156906	0.386	0.0942684	0.341196	0.237684	0.190744	0.0524427	0.0179208	0.0573509	0.0366183	0.0997891	0.187513	0.113669	0.0648236	0.0401151	0.0475174	0.0316723	0.0382852	0.0542225	0.0479327	0.0291171	0.0250048	0.200467
89	31.283	2173.35	77	eugenol	0.00671166	0.0121111	0.0689525	0.0569565	0.0361328	0.0086869	0.170843	0.39247	0.0063332	0.234681	0.0390008	0.276161	0.022704	0.00707722	0.0060864	0.00582815	0.00495229	0.00510526	0.00568544	0.00574607	0.00620137	0.00645363	0.00719299
90	31.4752	2183.74	107	4-ethylphenol	0.093601	0.106026	0.0616166	0.539059	0.0983097	2.14516	0.0417472	0.039531	0.245971	0.025871	0.0693597	0.0700962	0.184889	0.0385342	0.015593	0.019191	0.0157332	0.0350418	0.0369847	0.0193475	0.0171164	0.0176685	0.0860416
91	31.7972	2201.19	150	2-methoxy-4-vinylphenol	0.104575	0.0676998	0.142371	0.0927627	0.127239	0.251018	0.281378	0.810768	0.0794957	0.349681	0.489301	0.162878	0.122805	0.0695983	0.0489119	0.0803902	0.0412708	0.0461797	0.0475404	0.0710861	0.0605588	0.105509	0.0655464
92	34.2845	2342.81	111	dihydroactinidiolide*	0.0494355	0.0468327	0.0384679	0.0780807	0.13857	0.0647039	0.114961	0.0362437	0.0179871	0.0641228	0.123496	0.0495862	0.0322258	0.0325248	0.0227051	0.0310154	0.0144549	0.0253432	0.0237521	0.0243634	0.0235128	0.0226108	0.0416672
93	35.2588	2399.76	120	2,3-dihydrobenzofuran	0.0580357	0.0488647	0.0666146	0.069201	0.163344	0.269461	0.166374	0.0909954	0.088331	0.0834775	0.160743	0.0790962	0.0667759	0.0457074	0.0368605	0.0540619	0.031059	0.0459199	0.0419197	0.0573682	0.0462353	0.0444018	0.0477796
94	35.8353	2434.77	105	benzoic acid	1.19119	1.2188	0.751877	0.91084	0.886027	1.01923	1.07324	0.934849	0.91706	0.946308	1.17382	0.80708	0.794582	1.08245	0.788811	0.864522	1.05801	0.817642	0.816594	0.821085	1.28591	0.764912	0.916172
